# Supplementary material for: Optimization of Olive Paste Acidification with Ascorbic and Malic Acids via RSM to Maximize Oil Phenolic and Volatile Composition
Source: Foods. 2026 Jun 19;15(12):2214. doi: 10.3390/foods15122214 (PMC13297711; doi:10.3390/foods15122214)
Supplement: Supplementary file 1 [file foods-15-02214-s001.zip]

Archive with 1 entries (1 files):
- foods-4361468-supplementary.pdf
